# Supplementary material for: Structural insights into the BRAF monomer-to-dimer transition mediated by RAS binding
Source: Nat Commun. 2022 Jan 25;13:486. doi: 10.1038/s41467-022-28084-3 (PMC8789793; doi:10.1038/s41467-022-28084-3)
Supplement: Supplementary file 4 — Source Data [file 41467_2022_28084_MOESM4_ESM.xlsx]

## Sheet: Fig. 3c
	Fig. 3C. Raw data for the NanoBRET RAF Autoinhibition
	Monitoring BRAF-REG and BRAF-KD interaction in live cells
	*Data represent 5 independent experiments
	WT-BRAF	MM>AA	MM>WW	MM>KV	MM>EE	T241P			WT-BRAF	MM>AA	MM>WW	MM>KV	MM>EE	T241P
	102.801	113.62	86.2957	95.5092	110.19	48.3124		Mean	100.1	116.6	88.58	99.92	109.8	51
	100.966	111.437	88.4792	103.205	108.584	46.0829		Std. Deviation	2.165	3.275	3.107	2.815	4.001	3.055
	100.418	121.202	90.7887	98.1742	110.997	56.8397
	97.3519	117.935	91.227	101.651	114.47	54.4672
	102.444	115.649	85.2243	102.429	103.59	52.4243
	97.049	112.187	87.1502	99.3087	104.209	53.51
	97.4941	121.162	85.2916	101.651	103.817	47.0561
	98.8287	117.17	85.8775	103.28	106.936	48.0774
	98.5796	122.942	89.6241	102.429	106.274	54.0386
	99.718	117.735	92.9954	98.6909	107.986	49.5073
	101.413	112.633	84.6607	100.15	113.24	52.603
	97.0841	113.893	91.7491	106.965	107.694	54.5994
	101.264	119.306	93.3341	95.3847	105.946	48.4456
	102.551	120.38	84.6136	98.0015	115.641	49.5073
	99.1008	113.378	89.0962	97.973	114.385	52.603
	99.938	115.722	86.0247	97.6912	113.648	54.5994
	103.205	114.421	88.0283	99.7782	111.001	48.4456
	103.732	117.905	92.5178	96.8974	110.905	50.6969
	100.648	116.449	92.9456	97.8744	116.558	48.0067
	97.7857	116.72	85.5978	103.871	109.224	50.2405

## Sheet: Fig. 3d,e
	Fig. 3d. Uncropped immunoblots in Fig. 3d										Fig. 3e. Uncropped immunoblots in Fig. 3e

## Sheet: Fig. 4c
	Fig. 3c. Raw Data for Figure 3c
	Fluorescence Polarization Assay
	Binding of BRAF:14-3-32:MEK complex to GppNHp-loaded GFP-KRAS
	Prep 1				Prep 2				Prep 3
	BRAF:14-3-32:MEK (nM)	FP (mP)			BRAF:14-3-32:MEK (nM)	FP (mP)			BRAF:14-3-32:MEK (nM)	FP (mP)
		Replicate 1	Replicate 2			Replicate 1	Replicate 2			Replicate 1	Replicate 2
	3550	36.3	33.7		2150	45	36.2		2230	39.9	43
	1775	37.5	38.1		1075	45.4	32		1115	38.7	42.2
	887.5	33	34.7		537.5	34.8	31.8		557.5	38.2	40.5
	443.75	32.1	28.5		268.75	32.4	28.6		278.75	30.4	33.3
	221.875	29.1	25.3		134.375	32	25.7		139.375	26.4	26.9
	110.938	21.5	21.2		67.1875	24.5	18.8		69.6875	23.3	28.7
	55.4688	17.4	19.3		33.5938	10.9	6		34.8438	19.3	16.3
	27.7344	9.8	10.6		16.7969	-0.1	-2.5		17.4219	9.9	7
	13.8672	7	7.2		8.39844	-3.9	-7		8.71094	-8	-9
	6.93359	-1.7	-6.4						4.35547	-10	-12
	KD :	75.3			KD :	102			KD :	77.8
	R2:	0.95			R2:	0.9			R2:	0.9
	Average KD: 85.0 ± 15 nM
	Binding of BRAF:14-3-32 complex to GppNHp-loaded GFP-KRAS
	Prep 1				Prep 2				Prep 3
	BRAF:14-3-32 (nM)	FP (mP)			BRAF:14-3-32 (nM)	FP (mP)			BRAF:14-3-32 (nM)	FP (mP)
		Replicate 1	Replicate 2			Replicate 1	Replicate 2			Replicate 1	Replicate 2
	2900	26.2	33.4		2350	38.1	34		2025	37.4	40
	1450	25.9	29.7		1175	34.7	34.1		1012.5	38.7	38.3
	725	26	24.3		587.5	38.2	35.2		506.25	38.5	35.6
	362.5	19.2	21.5		293.75	34.7	23.6		253.125	29	29.1
	181.25	15.3	19.7		146.875	26.1	28.6		126.563	27.5	23.3
	90.625	14.6	10.7		73.4375	21.2	13.5		63.281	18.2	18.5
	45.3125	6.4	8.5		36.7188	7.8	2.1		31.641	7.4	8
	22.6562	0.3	4.3		18.3594	-5.6	-6.2		15.82	-6.3	-5.3
	11.3281	-2.9	-4.5		9.17969	-5.2	-12.5		7.91	-13.1	-10
	5.66406	-11.6	-11.5						5.66406
	KD :	179			KD :	134			KD :	129
	R2:	0.9			R2:	0.9			R2:	0.9
	Average KD: 127.0 ± 28 nM

## Sheet: Fig. 4d,e
	Fig. 4d. Uncropped immunoblots in Fig. 4d						Fig. 4e. Uncropped immunoblots in Fig. 4e

## Sheet: Fig. 5a,c
	Fig. 5a. Uncropped immunoblots in Fig. 5a						Fig. 5c. Uncropped immunoblots in Fig. 5c
